# Supplementary material for: Scale‐Dependent Effects of Landscape Heterogeneity on Butterfly Functional and Taxonomic Diversity in Andean Urban Parks
Source: Ecol Evol. 2025 Oct 20;15(10):e72341. doi: 10.1002/ece3.72341 (PMC12537300; doi:10.1002/ece3.72341)
Supplement: Supplementary file 1 — Tables S1–S13: ece372341‐sup‐0001‐TableS1‐S13.xlsx. [file ECE3-15-e72341-s002.xlsx]

## Sheet: Table S1
	Table S1. Names, locations, and urban park areas sampled in the city of Bogotá, D.C (Colombia).
	Park ID	Name	Location	Area (ha)
	P1	Cedro Bolívar	Usaquén	0.9733
	P2	El Contador	Usaquén	0.7368
	P3	La Calleja	Usaquén	0.6386
	P4	Navarra	Usaquén	0.8573
	P5	Santa Paula	Usaquén	0.9847
	P6	Urbanización Calle 100	Suba	0.6491
	P7	Urbanización Versalles	Suba	1.5178
	P8	Santa Bárbara -1	Usaquén	1.1538
	P9	Autopista Norte II Sector	Usaquén	1.0919
	P10	Victoria Norte	Suba	0.9637
	P11	Villa Magdala	Usaquén	1.3118
	P12	Santa Bárbara -2	Usaquén	0.818
	P13	El Cedrito	Usaquén	1.5031
	P14	Colina Norte II Etapa	Suba	0.5508
	P15	Ciudad Privada Atenas	Suba	0.6479

## Sheet: Table S2
	Table S2. Correlation results between the structural variables at the local scale.
	Local Scale Variables	Park Area (m2)	Tree Cover Area (%)	Paved Coverage Area (%)	Soft Cover Area (%)	Number of Trees	Average Tree Height (m)	Average Stem Height (m)	Average DBP (m)	Average Crown Diameter (m)	Average Number Flowers per Tree	Gardens Area m2	Average Number of flowers in the gardens	Richness Plant Species	Richness Non-Native Species	Richness Native Species
	Park Area (m2)
	Tree Cover Area (%)	-0.496635
	Paved Coverage Area (%)	0.507382	-0.553324
	Soft Cover Area (%)	0.174316	-0.73328	-0.160615
	Number of Trees	0.521076	0.0641388	0.150428	-0.198789
	Average Tree Height (m)	-0.397586	0.809446	-0.416646	-0.619056	-0.300598
	Average Stem Height (m)	-0.314549	0.415932	-0.320146	-0.231496	0.139919	0.201618
	Average DBP (m)	-0.256704	0.348143	0.104658	-0.497963	0.0964776	0.265211	0.0208536
	Average Crown Diameter (m)	-0.438589	0.2945	-0.166474	-0.213061	-0.506697	0.48946	0.542366	-0.0086985
	Average Number Flowers per Tree	0.400222	-0.328569	-0.0690737	0.445677	-0.0848337	-0.245397	-0.340605	-0.529121	-0.248209
	Gardens Area m2	0.126461	0.293592	-0.131034	-0.240945	0.412202	0.129252	0.185543	0.108797	-0.064686	0.0343947
	Average Number of flowers in the gardens	0.120426	-0.315876	-0.1754	0.517408	-0.116265	-0.212636	-0.464424	-0.212394	-0.293502	0.722682	0.105468
	Richness Plant Species	0.282374	-0.240031	-0.0661851	0.338416	0.545194	-0.49268	-0.309014	-0.0536584	-0.64987	0.254288	0.283274	0.569607
	Richness Non-Native Species	0.210817	-0.158028	-0.063329	0.238913	0.598796	-0.438711	-0.176845	-0.051515	-0.513416	0.199885	0.344216	0.550666	0.96165
	Richness Native Species	0.346048	-0.356171	-0.0403596	0.454978	0.106601	-0.396215	-0.53642	-0.0322169	-0.713748	0.282241	-0.0415118	0.330832	0.595736	0.352592

## Sheet: Table S3
	Table S3. Correlation results between the landscape composition metrics at area of influence of 250 m.
	250m Landscape Scale Variables	Number of Trees	Neighborhood Parks Area (m2)	Pocket Parks Area (m2)	Zonal Parks Area (m2)	Built-up Area (m2)	Paved Roads Area (m2)	Average Distance to Bodies of Water (m)
	Number of Trees
	Neighborhood Parks Area (m2)	0.681053
	Pocket Parks Area (m2)	-0.38386	-0.224447
	Zonal Parks Area (m2)	0.472181	0.0579715	-0.237106
	Built-up Area (m2)	-0.399968	-0.115056	-0.0832526	-0.253552
	Paved Roads Area (m2)	-0.519464	-0.41232	0.385958	-0.149048	0.0258049
	Average Distance to Bodies of Water (m)	0.0633902	0.0203378	-0.348947	0.269681	0.435539	-0.0651488

## Sheet: Table S4
	Table S4. Correlation results between the landscape composition metrics at area of influence of 500 m.
	500m Landscape Scale Variables	Number of Trees	Neighborhood Parks Area (m2)	Pocket Parks Area (m2)	Zonal Parks Area (m2)	Built-up Area (m2)	Paved Roads Area (m2)	Average Distance to Bodies of Water (m)
	Number of Trees
	Neighborhood Parks Area (m2)	0.703107
	Pocket Parks Area (m2)	0.239687	0.0859886
	Zonal Parks Area (m2)	-0.215713	-0.4543	-0.00640005
	Built-up Area (m2)	-0.390129	-0.043967	-0.278684	0.209683
	Paved Roads Area (m2)	-0.530049	-0.262468	-0.581768	0.170445	0.0968394
	Average Distance to Bodies of Water (m)	0.201723	0.324494	0.301968	-0.0770918	0.0237085	-0.133997

## Sheet: Table S5
	Table S5. Correlation results between the landscape composition metrics at area of influence of 750 m.
	750m Landscape Scale Variables	Number of Trees	Neighborhood Parks Area (m2)	Pocket Parks Area (m2)	Zonal Parks Area (m2)	Metropolitan Parks Area (m2)	Built-up Area (m2)	Paved Roads Area (m2)	Average Distance to Bodies of Water (m)
	Number of Trees
	Neighborhood Parks Area (m2)	-0.172556
	Pocket Parks Area (m2)	0.395756	0.389957
	Zonal Parks Area (m2)	-0.307899	-0.0433684	-0.0310122
	Metropolitan Parks Area (m2)	-0.16727	-0.10521	-0.227777	-0.0980216
	Built-up Area (m2)	-0.345057	-0.0651271	-0.168088	-0.119202	0.00739568
	Paved Roads Area (m2)	-0.167015	0.000146689	0.0714771	-0.292299	-0.108001	0.691765
	Average Distance to Bodies of Water (m)	0.115016	0.322263	0.173571	0.0686771	0.106523	-0.150733	-0.303564

## Sheet: Table S6
	Table S6. Correlation results between the landscape composition metrics at area of influence of 1000 m.
	1000m Landscape Scale Variables	Number of Trees	Neighborhood Parks Area (m2)	Pocket Parks Area (m2)	Zonal Parks Area (m2)	Built-up Area (m2)	Paved Roads Area (m2)	Average Distance to Bodies of Water (m)
	Number of Trees
	Neighborhood Parks Area (m2)	0.449473
	Pocket Parks Area (m2)	0.313878	0.188123
	Zonal Parks Area (m2)	-0.548134	-0.542306	-0.363182
	Built-up Area (m2)	-0.554564	-0.472491	-0.0989482	0.402224
	Paved Roads Area (m2)	-0.306929	-0.0889813	-0.209991	-0.00918895	0.706569
	Average Distance to Bodies of Water (m)	0.0628467	-0.268501	-0.00394979	0.0143632	-0.218931	-0.435488

## Sheet: TableS7
		Table S7. Estimators of the taxonomic diversity of butterflies in each of the sampled parks. q0 = species richness; q1= evenness; q>1= dominance. 95%CI = 95% confidence interval.
		Park	q0	CI95%L	CI95%H	Bootstrap	CI95%L	CI95%H
		P1	7	5.22387	8.77613	0.968	0.884975	1.05102
		P2	3	2.66482	3.33518	0.968817	0.953712	0.983922
		P3	3	2.0544	3.9456	0.969758	0.93512	1.0044
		P4	5	2.83865	7.16135	0.935556	0.862228	1.00888
		P5	7	5.87989	8.12011	0.928029	0.899345	0.956712
		P6	3	3	3	1	1	1
		P7	6	4.86482	7.13518	0.873402	0.827483	0.91932
		P8	5	3.00996	6.99004	0.909297	0.80936	1.00923
		P9	5	3.92828	6.07172	0.947407	0.915437	0.979377
		P10	4	3.36642	4.63358	0.847222	0.802199	0.892245
		P11	5	4.8045	5.1955	0.926036	0.919073	0.932998
		P12	2	1.13	2.87	1	1	1
		P13	5	4.26645	5.73355	0.948753	0.927332	0.970175
		P14	5	4.07338	5.92662	0.97148	0.938332	1.00463
		P15	4	3.11477	4.88523	0.961667	0.920591	1.00274

## Sheet: Table S8
	Table S8. Butterfly species collected in the 15 urban parks of Bogotá, Colombia. * = Endemic to Colombia (Garwood et al., 2021).
	Family	Species	Parks
			P1	P2	P3	P4	P5	P6	P7	P8	P9	P10	P11	P12	P13	P14	P15	n
	Hesperiidae	Eantis pallida (R. Felder, 1869)	3	5	3	1	6	4	0	13	3	1	7	1	4	3	3	57
		Hylephila phyleus phyleus (Drury, 1773)	0	0	0	0	0	0	0	0	0	0	1	0	0	0	0	1
		Telegonus alector alector (C. Felder & R. Felder, 1867)	0	0	0	0	0	0	1	0	0	0	0	0	0	0	0	1
	Nymphalidae	Aeria eurimedia (Cramer, 1777)	0	0	0	0	0	0	1	0	0	0	0	0	0	0	0	1
		Danaus plexippus nigrippus (Haensch, 1909)	1	0	0	0	1	0	0	0	0	0	0	0	0	0	0	2
		Dione glycera (C. Felder & R. Felder, 1861)	2	1	1	2	3	0	0	1	1	0	1	0	0	0	1	13
		Heliconius herato hydara (Hewitson, 1867)	0	0	0	0	0	0	0	1	0	0	0	0	0	0	0	1
		Vanessa carye (Hübner, [1812])	2	0	0	0	0	0	0	0	0	0	0	0	0	0	0	2
	Pieridae	Colias dimera E. Doubleday, 1847	5	0	0	3	13	6	10	4	14	6	8	7	9	7	13	105
		Eurema salome gaugamela * (C. Felder & R. Felder, 1865)	2	0	0	0	1	0	3	0	1	1	0	0	1	5	0	14
		Glutophrissa drusilla drusilla (Cramer, 1777)	0	0	0	1	0	0	0	0	0	0	0	0	0	0	0	1
		Leptophobia aripa aripa Boisduval, 1836	10	24	27	23	16	13	7	2	18	4	9	0	23	17	7	200
		Leptophobia eleone eleone (E. Doubleday, 1847)	0	0	0	0	0	0	0	0	0	0	0	0	1	0	0	1
		Lieinix nemesis (Latreille, [1813])	0	0	0	0	1	0	0	0	0	0	0	0	0	1	0	2
		Tatochila xanthodice (Lucas, 1852)	0	0	0	0	0	0	1	0	0	0	0	0	0	0	0	1
		TOTAL	25	30	31	30	41	23	23	21	37	12	26	8	38	33	24	402

## Sheet: Table S9
	Table S9. Functional diversity indices calculated for nine of the 15 parks sampled. S=Species Richness; FDis=Functional Dispersion; FRic=Functional Richness; FDiv=Functional Divergence; FORi=Functional Originality
		Park	S	FDis	FRic	FDiv	FOri
		P1	7	0.3387	0.0269	0.6689	0.2352
		P4	5	0.1969	0.0022	0.7263	0.1998
		P5	7	0.3624	0.0172	0.7557	0.2148
		P7	6	0.1883	0.0025	0.606	0.1911
		P8	5	0.3277	0.0064	0.7796	0.2207
		P9	5	0.2286	0.0017	0.7967	0.1627
		P11	5	0.286	0.0038	0.6648	0.1853
		P13	5	0.1243	0.0004	0.4525	0.171
		P14	5	0.1749	0.0021	0.5172	0.156

## Sheet: Table S10
	Table S10. Best fitted models (given by the linear models based on distances -DistLM- analysis) explaining variation in the taxonomic and functional diversity of butterfly assemblages at the local scale and four landscape influence areas (250m, 500m, 750m and 1000m) in 15 urban parks in Bogotá, Colombia.
	Facet of diversity	Response Variable	Scale	AICc	R^2	RSS	No.Vars	Variable #1	SS(trace)	Pseudo-F	P	Prop	Variable #2	SS(trace)	Pseudo-F	P	Prop	Variable #3	SS(trace)	Pseudo-F	P	Prop	Variable #4	SS(trace)	Pseudo-F	P	Prop
	Functional diversity	Fdis	Local	-45.514	0.47773	0.029406	1	Average Height of Trees_m	0.026898	6403	0.0327	0.47773
			250m	-44.268	0.40021	0.033771	1	Average Distance to Bodies of Water_m	0.022534	46708	0.0753	0.40021
			500m	-45.765	0.70204	0.016777	2	Total Areal of Neighborhood Parks_m2	0.0092013	13674	0.2705	0.16342	Total Areal of Pocket Parks_m2	0,017712	32127	0,1173	0,31458
			750m	-42.043	0.23193	0.043246	1	Average Distance to Bodies of Water_m	0.013059	21138	0.1734	0.23193
			1000m	-41.931	0.22236	0.043785	1	Number of Trees	0.01252	20016	0.1937	0.22236
		Fric	Local	-84.957	0.43444	0.00036738	1	Richness of Native Plant Species	0.00028221	53771	0.088	0.43444
			250m	-84.302	0.957732	7.455e-06	4	Number of Trees	0.44442	0.51408	0.5876	0.068415	Total Areal of Zonal Parks_m2	0.11681	0,12817	0,8852	0,017981	Total Built-Up Area_m2	0.78032	0,95567	0,3396	0,12012	Average Distance to Bodies of Water_m	0.046082	0,050013	0,8596	0,007094
			500m	-85.011	0.4378	0.0003652	1	Total Built-Up Area_m2	0.00028439	54511	0.0616	0.4378
			750m	-93.098	0.77111	0.00014868	1	Average Distance to Bodies of Water_m	0.00050091	23583	0.012	0.77111
			1000m	-81.478	0.16753	0.00054077	1	Total Areal of Pocket Parks_m2	0.00010883	14087	0.277	0.16753
		Fdiv	Local	-35.714	0.22633	0.087367	1	Richness of Native Plant Species	0.025559	20478	0.183	0.22633
			250m	-35.493	0.20709	0.08954	1	Average Distance to Bodies of Water_m	0.023386	18283	0.2187	0.20709
			500m	-38.023	0.64883	0.039656	2	Total Areal of Neighborhood Parks_m2	0.04524	46787	0.0703	0.40062	Average Distance to Bodies of Water_m	0,010396	0,70973	0,4199	0,092056
			750m	-39.971	0.51793	0.054439	1	Number of Trees	0.058487	75206	0.0248	0.51793
			1000m	-39.831	0.51037	0.055292	1	Number of Trees	0.057635	72966	0.0283	0.51037
		Fori	Local	-62.01	0.20329	0.0047034	1	Average DBP	0.0012002	17862	0.2304	0.20329
			250m	-62.402	0.79895	0.0011869	3	Total Areal of Neighborhood Parks_m2	0.00077676	10606	0.3408	0.13157	Total Areal of Pocket Parks_m2	0,00022163	0,27304	0,6152	0,037542	Average Distance to Bodies of Water_m	0,00099964	14269	0,2779	0,16933
			500m	-63.187	0.58992	0.0024209	2	Total Areal of Neighborhood Parks_m2	0.00088396	12327	0.3099	0.14973	Total Areal of Zonal Parks_m2	0,0011612	17141	0,2549	0,1967
			750m	-65.557	0.46277	0.0031716	1	Average Distance to Bodies of Water_m	0.002732	60299	0.006	0.46277
			1000m	-63.18	0.30043	0.00413	1	Total Areal of Pocket Parks_m2	0.0017736	30062	0.1262	0.30043
	Taxonomic diversity	Assamblage structure (Bray Curtis)	Local	99.717	0.25172	8287.8	1	Average Height of Trees_m	2787.9	4.3731	0.0061	0.25172
			250m	101.09	0.18019	9080	1	Average Distance to Bodies of Water_m	1995.7	2.8573	0.0471	0.18019
			500m	100.02	0.23664	8454.8	1	Total Areal of Neighborhood Parks_m2	2620.9	4.0299	0.0108	0.23664
			750m	101.27	0.17016	9191.1	1	Number of Trees	1884.6	2.6657	0.0545	0.17016
			1000m	102.39	0.10573	9904.7	1	Total Built-Up Area_m2	1171	1.537	0.2076	0.10573
		q=0 (species richness)	Local	8.3631	0,36588	18,77	1	Richness of Native Plant Species	10,83	75008	0,0183	0,36588
			250m	80855	0,49649	14904	2	Total Areal of Neighborhood Parks_m2	91142	57837	0,032	0,30791	Total Areal of Pocket Parks_m2	26397	12728	0,2742	0,089179
			500m	81164	0,37622	18464	1	Total Areal of Pocket Parks_m2	11136	78408	0,0176	0,37622
			750m	12699	0,15334	25061	1	Number of Trees	4539	23545	0,1476	0,15334
			1000m	88762	0,34381	19423	1	Total Areal of Zonal Parks_m2	10177	68115	0,39	0,34381

[truncated: 3 more sheets: Table S11, Table S12, Table S13]
